# Supplementary material for: Continuous endosomes form functional subdomains and orchestrate rapid membrane trafficking in trypanosomes
Source: eLife. 2024 Apr 15;12:RP91194. doi: 10.7554/eLife.91194 (PMC11018342; doi:10.7554/eLife.91194)
Supplement: Figure 2—figure supplement 2—source data 2. [file elife-91194-fig2-figsupp2-data2.zip]

Archive with 1 entries (1 files):
- Gel_labelled.png
