# Supplementary material for: Continuous endosomes form functional subdomains and orchestrate rapid membrane trafficking in trypanosomes
Source: eLife. 2024 Apr 15;12:RP91194. doi: 10.7554/eLife.91194 (PMC11018342; doi:10.7554/eLife.91194)
Supplement: Figure 3—figure supplement 1—source data 1. [file elife-91194-fig3-figsupp1-data1.zip]

Archive with 30 entries (30 files):
- 0003350_02/0003350_02_700.TIF
- 0003350_02/0003350_02_800.TIF
- 0003350_02/0003350_02_acq.txt
- 0003350_02/0003350_02_shape.txt
- 0003350_02/0003350_02_TH.jpg
- 0003349_02/0003349_02_700.TIF
- 0003349_02/0003349_02_800.TIF
- 0003349_02/0003349_02_acq.txt
- 0003349_02/0003349_02_shape.txt
- 0003349_02/0003349_02_TH.jpg
- 0003348_02/0003348_02_700.TIF
- 0003348_02/0003348_02_800.TIF
- 0003348_02/0003348_02_acq.txt
- 0003348_02/0003348_02_shape.txt
- 0003348_02/0003348_02_TH.jpg
- 0003230_02/0003230_02_700.TIF
- 0003230_02/0003230_02_800.TIF
- 0003230_02/0003230_02_acq.txt
- 0003230_02/0003230_02_shape.txt
- 0003230_02/0003230_02_TH.jpg
- 0003074_02/0003074_02_700.TIF
- 0003074_02/0003074_02_800.TIF
- 0003074_02/0003074_02_acq.txt
- 0003074_02/0003074_02_shape.txt
- 0003074_02/0003074_02_TH.jpg
- 0003036_02/0003036_02_700.TIF
- 0003036_02/0003036_02_800.TIF
- 0003036_02/0003036_02_acq.txt
- 0003036_02/0003036_02_shape.txt
- 0003036_02/0003036_02_TH.jpg
