# Supplementary material for: Continuous endosomes form functional subdomains and orchestrate rapid membrane trafficking in trypanosomes
Source: eLife. 2024 Apr 15;12:RP91194. doi: 10.7554/eLife.91194 (PMC11018342; doi:10.7554/eLife.91194)
Supplement: Figure 3—figure supplement 1—source data 1. [file elife-91194-fig3-figsupp1-data1.zip › 0003350_02/0003350_02_shape.txt]

Header	LI-COR Imager file
Version	1.0.0
Warning	WARNING! This file format is required for LI-COR Applications. DO NOT MODIFY DATA!
Type	_shape
Working Folder	C:\Users\Bierbaron\Fabian\Images\
Acq. Image Id	0003350_02
App Name	Image Studio Lite
..	 
Tag Type	Id	Channel	Name	Shape Version	Shape Type	Shape Quant Type	Pixel Area	Selected	Ref X	Ref Y	Rotation	Text Locn	Text Angle
Shape Definition	3T	700	PFR	 	110	0	0	false	9	99	0.0	Upper Center	0.0
Shape Definition	4T	700	2T1	 	110	0	0	false	100	19	0.0	Upper Center	0.0
Shape Definition	5T	700	t0	 	110	0	0	false	153	19	0.0	Upper Center	0.0
Shape Definition	6T	700	t9	 	110	0	0	false	203	19	0.0	Upper Center	0.0
Shape Definition	7T	700	t16	 	110	0	0	false	245	19	0.0	Upper Center	0.0
Shape Definition	8T	700	t24	 	110	0	0	false	293	19	0.0	Upper Center	0.0
Shape Definition	9T	700	t32	 	110	0	0	false	339	19	0.0	Upper Center	0.0
Shape Definition	10T	700	t48	 	110	0	0	false	388	19	0.0	Upper Center	0.0
Shape Definition	11T	700	Rab5A	 	110	0	0	false	9	213	0.0	Upper Center	0.0
Shape Definition	12T	700	25 kDa	 	110	0	0	false	432	223	0.0	Upper Center	0.0
Shape Definition	13T	700	35 kDa	 	110	0	0	false	432	182	0.0	Upper Center	0.0
Shape Definition	14T	700	40 kDa	 	110	0	0	false	430	149	0.0	Upper Center	0.0
Shape Definition	15T	700	55 kDa	 	110	0	0	false	432	122	0.0	Upper Center	0.0
Tag Type	Id	Channel	Name	Shape Version	Shape Type	Shape Quant Type	Pixel Area	Selected	Ref X	Ref Y	Rotation	Text Locn	Text Angle
Shape Boundary	3T	700	5	0	80	46	80	46	108	0	108	0	80
Shape Boundary	4T	700	5	91	0	134	0	134	28	91	28	91	0
Shape Boundary	5T	700	5	144	0	174	0	174	28	144	28	144	0
Shape Boundary	6T	700	5	194	0	224	0	224	28	194	28	194	0
Shape Boundary	7T	700	5	236	0	274	0	274	28	236	28	236	0
Shape Boundary	8T	700	5	284	0	322	0	322	28	284	28	284	0
Shape Boundary	9T	700	5	330	0	368	0	368	28	330	28	330	0
Shape Boundary	10T	700	5	379	0	417	0	417	28	379	28	379	0
Shape Boundary	11T	700	5	0	194	61	194	61	222	0	222	0	194
Shape Boundary	12T	700	5	424	207	479	207	479	231	424	231	424	207
Shape Boundary	13T	700	5	424	166	479	166	479	190	424	190	424	166
Shape Boundary	14T	700	5	422	133	477	133	477	157	422	157	422	133
Shape Boundary	15T	700	5	424	106	479	106	479	130	424	130	424	106
Tag Type	Id	Channel	Description
Tag Type	Id	Channel	Total Raw Intensity	Mean	Std Dev	Min Intensity	Max Intensity	Max SNR	Signal	Integr Intensity	Auto Shape Backgnd Thresh	Background	Background Std Dev	PerCent Satur	mm Area	Mean SNR	Trim Mean	Trim Std Dev	Trim Background	Trim Backgnd Std Dev	Trim Signal	Median	Trim Median	Conc Standard	Conc Value	Auto Shape StdDev Mult	Auto Shape Search Limit
Tag Type	Id	Font Name	Font Style	Font Size	R Value	G Value	B Value	Text Type	Arrow Len	ChanName	Color Name
Text Font	3T	Dialog	0	14	1	1	1	500	5	700	BlueYellow
Text Font	4T	Dialog	0	14	1	1	1	500	5	700	BlueYellow
Text Font	5T	Dialog	0	14	1	1	1	500	5	700	BlueYellow
Text Font	6T	Dialog	0	14	1	1	1	500	5	700	BlueYellow
Text Font	7T	Dialog	0	14	1	1	1	500	5	700	BlueYellow
Text Font	8T	Dialog	0	14	1	1	1	500	5	700	BlueYellow
Text Font	9T	Dialog	0	14	1	1	1	500	5	700	BlueYellow
Text Font	10T	Dialog	0	14	1	1	1	500	5	700	BlueYellow
Text Font	11T	Dialog	0	14	1	1	1	500	5	700	BlueYellow
Text Font	12T	Dialog	0	12	1	1	1	500	5	700	BlueYellow
Text Font	13T	Dialog	0	12	1	1	1	500	5	700	BlueYellow
Text Font	14T	Dialog	0	12	1	1	1	500	5	700	BlueYellow
Text Font	15T	Dialog	0	12	1	1	1	500	5	700	BlueYellow
Tag Type	Id	Channel	Peak Location	Size	Lane Name	Lane Channel	Band Name
Tag Type	Id	Font Name	Font Style	Font Size	R Value	G Value	B Value	Text Type	Arrow Len	ChanName	Color Name
