# Supplementary material for: Continuous endosomes form functional subdomains and orchestrate rapid membrane trafficking in trypanosomes
Source: eLife. 2024 Apr 15;12:RP91194. doi: 10.7554/eLife.91194 (PMC11018342; doi:10.7554/eLife.91194)
Supplement: Figure 3—figure supplement 1—source data 1. [file elife-91194-fig3-figsupp1-data1.zip › 0003349_02/0003349_02_acq.txt]

#Properties Updated
#Wed Feb 28 11:56:10 CET 2024
MouseStrain=
Y=1.0
BackgroundSegments=All
X=0.0
CropCenterPt=295, 216
FileVersion=ACQ VERSION 2.0
Quality=lowest
Barcode=
AnimalId=
Treatment=
FlipImage=true
OrganizationName=
Intensities=Auto Auto
CropDimension=571, 412
ConcentrationColumn=Signal
TimeStamp=2021, 9, 20, 17, 36, 15, 636
InstrumentModel=Odyssey CLx
AcqResolution=169um
BackgroundMethod=Median
ImageModifications=Flip Top to Bottom Image ID\: 0003349_01
CropAnnotationColor=BlueYellow
700_ChannelSettings=500, 19982, 23442, 0, 0, 0, 0
ExRunID=
Archived=false
InstrumentName=CLX-1971
InstrumentVersion=1.0.20
Experiment=
Orientation=
LastUsedTextId=14
ImageName=RNAi_Rab5A_aRab5A_rat1_serum__PFR_ctrl
Height=73.0
AnalysisType=Shapes
AcquireTimeZoneId=Europe/Berlin
InjectTime=
ProjInfo=
ImageId=0003349_02
UserInfo=
FocusPosition=0.0
CustomField2=
CustomField1=
CustomField0=
Agent=
FileType=LI-COR Image Studio Acquisition File
InterpolationMethod=Linear
CellLine=
ChannelFileNames=0003349_02_700.TIF, 0003349_02_800.TIF
Width=100.0
TimePoint=1900, 0, 1, 0, 0, 0, 0
ChannelNames=700, 800
NormalizationChannel=
ChannelPreviews=false, false
BackgroundWidth=3
LastUsedShapeId=0
ProjectName=
800_ChannelSettings=500, 18764, 22192, 0, 0, 0, 0
Remarks=
