# Supplementary material for: Continuous endosomes form functional subdomains and orchestrate rapid membrane trafficking in trypanosomes
Source: eLife. 2024 Apr 15;12:RP91194. doi: 10.7554/eLife.91194 (PMC11018342; doi:10.7554/eLife.91194)
Supplement: Figure 3—figure supplement 1—source data 1. [file elife-91194-fig3-figsupp1-data1.zip › 0003349_02/0003349_02_shape.txt]

Header	LI-COR Imager file
Version	1.0.0
Warning	WARNING! This file format is required for LI-COR Applications. DO NOT MODIFY DATA!
Type	_shape
Working Folder	C:\Users\Bierbaron\Fabian\Images\
Acq. Image Id	0003349_02
App Name	Image Studio Lite
..	 
Tag Type	Id	Channel	Name	Shape Version	Shape Type	Shape Quant Type	Pixel Area	Selected	Ref X	Ref Y	Rotation	Text Locn	Text Angle
Shape Definition	1T	700	25 kDa	 	110	0	0	false	9	266	0.0	Upper Center	0.0
Shape Definition	2T	700	Rab5A	 	110	0	0	false	538	245	0.0	Upper Center	0.0
Shape Definition	3T	700	PFR	 	110	0	0	false	542	110	0.0	Upper Center	0.0
Shape Definition	4T	700	2T1	 	110	0	0	false	167	85	0.0	Upper Center	0.0
Shape Definition	5T	700	t0	 	110	0	0	false	222	83	0.0	Upper Center	0.0
Shape Definition	6T	700	t9	 	110	0	0	false	271	85	0.0	Upper Center	0.0
Shape Definition	7T	700	t16	 	110	0	0	false	312	82	0.0	Upper Center	0.0
Shape Definition	8T	700	t24	 	110	0	0	false	359	85	0.0	Upper Center	0.0
Shape Definition	9T	700	t32	 	110	0	0	false	406	84	0.0	Upper Center	0.0
Shape Definition	10T	700	t48	 	110	0	0	false	455	83	0.0	Upper Center	0.0
Shape Definition	11T	700	recombinant ctrl	 	110	0	0	false	467	40	0.0	Upper Center	0.0
Shape Definition	12T	700	35 kDa	 	110	0	0	false	11	219	0.0	Upper Center	0.0
Shape Definition	13T	700	40 kDa	 	110	0	0	false	11	177	0.0	Upper Center	0.0
Shape Definition	14T	700	55 kDa	 	110	0	0	false	12	142	0.0	Upper Center	0.0
Tag Type	Id	Channel	Name	Shape Version	Shape Type	Shape Quant Type	Pixel Area	Selected	Ref X	Ref Y	Rotation	Text Locn	Text Angle
Shape Boundary	1T	700	5	0	247	63	247	63	275	0	275	0	247
Shape Boundary	2T	700	5	529	226	590	226	590	254	529	254	529	226
Shape Boundary	3T	700	5	533	91	579	91	579	119	533	119	533	91
Shape Boundary	4T	700	5	158	66	201	66	201	94	158	94	158	66
Shape Boundary	5T	700	5	213	64	243	64	243	92	213	92	213	64
Shape Boundary	6T	700	5	262	66	292	66	292	94	262	94	262	66
Shape Boundary	7T	700	5	303	63	341	63	341	91	303	91	303	63
Shape Boundary	8T	700	5	350	66	388	66	388	94	350	94	350	66
Shape Boundary	9T	700	5	397	65	435	65	435	93	397	93	397	65
Shape Boundary	10T	700	5	446	64	484	64	484	92	446	92	446	64
Shape Boundary	11T	700	5	459	24	563	24	563	48	459	48	459	24
Shape Boundary	12T	700	5	3	203	58	203	58	227	3	227	3	203
Shape Boundary	13T	700	5	3	161	58	161	58	185	3	185	3	161
Shape Boundary	14T	700	5	4	126	59	126	59	150	4	150	4	126
Tag Type	Id	Channel	Description
Tag Type	Id	Channel	Total Raw Intensity	Mean	Std Dev	Min Intensity	Max Intensity	Max SNR	Signal	Integr Intensity	Auto Shape Backgnd Thresh	Background	Background Std Dev	PerCent Satur	mm Area	Mean SNR	Trim Mean	Trim Std Dev	Trim Background	Trim Backgnd Std Dev	Trim Signal	Median	Trim Median	Conc Standard	Conc Value	Auto Shape StdDev Mult	Auto Shape Search Limit
Tag Type	Id	Font Name	Font Style	Font Size	R Value	G Value	B Value	Text Type	Arrow Len	ChanName	Color Name
Text Font	1T	Dialog	0	14	1	1	1	500	5	700	BlueYellow
Text Font	2T	Dialog	0	14	1	1	1	500	5	700	BlueYellow
Text Font	3T	Dialog	0	14	1	1	1	500	5	700	BlueYellow
Text Font	4T	Dialog	0	14	1	1	1	500	5	700	BlueYellow
Text Font	5T	Dialog	0	14	1	1	1	500	5	700	BlueYellow
Text Font	6T	Dialog	0	14	1	1	1	500	5	700	BlueYellow
Text Font	7T	Dialog	0	14	1	1	1	500	5	700	BlueYellow
Text Font	8T	Dialog	0	14	1	1	1	500	5	700	BlueYellow
Text Font	9T	Dialog	0	14	1	1	1	500	5	700	BlueYellow
Text Font	10T	Dialog	0	14	1	1	1	500	5	700	BlueYellow
Text Font	11T	Dialog	0	12	1	1	1	500	5	700	BlueYellow
Text Font	12T	Dialog	0	12	1	1	1	500	5	700	BlueYellow
Text Font	13T	Dialog	0	12	1	1	1	500	5	700	BlueYellow
Text Font	14T	Dialog	0	12	1	1	1	500	5	700	BlueYellow
Tag Type	Id	Channel	Peak Location	Size	Lane Name	Lane Channel	Band Name
Tag Type	Id	Font Name	Font Style	Font Size	R Value	G Value	B Value	Text Type	Arrow Len	ChanName	Color Name
