# Supplementary material for: Continuous endosomes form functional subdomains and orchestrate rapid membrane trafficking in trypanosomes
Source: eLife. 2024 Apr 15;12:RP91194. doi: 10.7554/eLife.91194 (PMC11018342; doi:10.7554/eLife.91194)
Supplement: Figure 3—figure supplement 1—source data 1. [file elife-91194-fig3-figsupp1-data1.zip › 0003348_02/0003348_02_shape.txt]

Header	LI-COR Imager file
Version	1.0.0
Warning	WARNING! This file format is required for LI-COR Applications. DO NOT MODIFY DATA!
Type	_shape
Working Folder	C:\Users\Bierbaron\Fabian\Images\
Acq. Image Id	0003348_02
App Name	Image Studio Lite
..	 
Tag Type	Id	Channel	Name	Shape Version	Shape Type	Shape Quant Type	Pixel Area	Selected	Ref X	Ref Y	Rotation	Text Locn	Text Angle
Shape Definition	2T	700	Rab5A	 	110	0	0	false	449	234	0.0	Upper Center	0.0
Shape Definition	3T	700	PFR	 	110	0	0	false	456	98	0.0	Upper Center	0.0
Shape Definition	4T	700	2T1	 	110	0	0	false	96	24	0.0	Upper Center	0.0
Shape Definition	5T	700	t0	 	110	0	0	false	153	24	0.0	Upper Center	0.0
Shape Definition	6T	700	t9	 	110	0	0	false	191	23	0.0	Upper Center	0.0
Shape Definition	7T	700	t16	 	110	0	0	false	238	23	0.0	Upper Center	0.0
Shape Definition	8T	700	t24	 	110	0	0	false	289	21	0.0	Upper Center	0.0
Shape Definition	9T	700	t32	 	110	0	0	false	329	19	0.0	Upper Center	0.0
Shape Definition	10T	700	t48	 	110	0	0	false	379	21	0.0	Upper Center	0.0
Shape Definition	11T	700	25 kDa	 	110	0	0	false	9	272	0.0	Upper Center	0.0
Shape Definition	12T	700	35 kDa	 	110	0	0	false	8	223	0.0	Upper Center	0.0
Shape Definition	13T	700	40 kDa	 	110	0	0	false	8	183	0.0	Upper Center	0.0
Shape Definition	14T	700	55 kDa	 	110	0	0	false	8	147	0.0	Upper Center	0.0
Tag Type	Id	Channel	Name	Shape Version	Shape Type	Shape Quant Type	Pixel Area	Selected	Ref X	Ref Y	Rotation	Text Locn	Text Angle
Shape Boundary	2T	700	5	440	215	501	215	501	243	440	243	440	215
Shape Boundary	3T	700	5	447	79	493	79	493	107	447	107	447	79
Shape Boundary	4T	700	5	87	5	130	5	130	33	87	33	87	5
Shape Boundary	5T	700	5	144	5	174	5	174	33	144	33	144	5
Shape Boundary	6T	700	5	182	4	212	4	212	32	182	32	182	4
Shape Boundary	7T	700	5	229	4	267	4	267	32	229	32	229	4
Shape Boundary	8T	700	5	280	2	318	2	318	30	280	30	280	2
Shape Boundary	9T	700	5	320	0	358	0	358	28	320	28	320	0
Shape Boundary	10T	700	5	370	2	408	2	408	30	370	30	370	2
Shape Boundary	11T	700	5	1	256	56	256	56	280	1	280	1	256
Shape Boundary	12T	700	5	0	207	55	207	55	231	0	231	0	207
Shape Boundary	13T	700	5	0	167	55	167	55	191	0	191	0	167
Shape Boundary	14T	700	5	0	131	55	131	55	155	0	155	0	131
Tag Type	Id	Channel	Description
Tag Type	Id	Channel	Total Raw Intensity	Mean	Std Dev	Min Intensity	Max Intensity	Max SNR	Signal	Integr Intensity	Auto Shape Backgnd Thresh	Background	Background Std Dev	PerCent Satur	mm Area	Mean SNR	Trim Mean	Trim Std Dev	Trim Background	Trim Backgnd Std Dev	Trim Signal	Median	Trim Median	Conc Standard	Conc Value	Auto Shape StdDev Mult	Auto Shape Search Limit
Tag Type	Id	Font Name	Font Style	Font Size	R Value	G Value	B Value	Text Type	Arrow Len	ChanName	Color Name
Text Font	2T	Dialog	0	14	1	1	1	500	5	700	BlueYellow
Text Font	3T	Dialog	0	14	1	1	1	500	5	700	BlueYellow
Text Font	4T	Dialog	0	14	1	1	1	500	5	700	BlueYellow
Text Font	5T	Dialog	0	14	1	1	1	500	5	700	BlueYellow
Text Font	6T	Dialog	0	14	1	1	1	500	5	700	BlueYellow
Text Font	7T	Dialog	0	14	1	1	1	500	5	700	BlueYellow
Text Font	8T	Dialog	0	14	1	1	1	500	5	700	BlueYellow
Text Font	9T	Dialog	0	14	1	1	1	500	5	700	BlueYellow
Text Font	10T	Dialog	0	14	1	1	1	500	5	700	BlueYellow
Text Font	11T	Dialog	0	12	1	1	1	500	5	700	BlueYellow
Text Font	12T	Dialog	0	12	1	1	1	500	5	700	BlueYellow
Text Font	13T	Dialog	0	12	1	1	1	500	5	700	BlueYellow
Text Font	14T	Dialog	0	12	1	1	1	500	5	700	BlueYellow
Tag Type	Id	Channel	Peak Location	Size	Lane Name	Lane Channel	Band Name
Tag Type	Id	Font Name	Font Style	Font Size	R Value	G Value	B Value	Text Type	Arrow Len	ChanName	Color Name
