# Supplementary material for: Continuous endosomes form functional subdomains and orchestrate rapid membrane trafficking in trypanosomes
Source: eLife. 2024 Apr 15;12:RP91194. doi: 10.7554/eLife.91194 (PMC11018342; doi:10.7554/eLife.91194)
Supplement: Figure 3—figure supplement 1—source data 1. [file elife-91194-fig3-figsupp1-data1.zip › 0003230_02/0003230_02_shape.txt]

Header	LI-COR Imager file
Version	1.0.0
Warning	WARNING! This file format is required for LI-COR Applications. DO NOT MODIFY DATA!
Type	_shape
Working Folder	C:\Users\Bierbaron\Fabian\Images\
Acq. Image Id	0003230_02
App Name	Image Studio Lite
..	 
Tag Type	Id	Channel	Name	Shape Version	Shape Type	Shape Quant Type	Pixel Area	Selected	Ref X	Ref Y	Rotation	Text Locn	Text Angle
Shape Definition	1T	700	2T1	 	110	0	0	false	89	28	0.0	Upper Center	0.0
Shape Definition	2T	700	t0	 	110	0	0	false	146	29	0.0	Upper Center	0.0
Shape Definition	3T	700	t9	 	110	0	0	false	192	27	0.0	Upper Center	0.0
Shape Definition	4T	700	t16	 	110	0	0	false	235	24	0.0	Upper Center	0.0
Shape Definition	5T	700	t24	 	110	0	0	false	286	25	0.0	Upper Center	0.0
Shape Definition	6T	700	t32	 	110	0	0	false	331	26	0.0	Upper Center	0.0
Shape Definition	7T	700	t48	 	110	0	0	false	377	26	0.0	Upper Center	0.0
Shape Definition	8T	700	t56	 	110	0	0	false	427	26	0.0	Upper Center	0.0
Shape Definition	9T	700	PFR	 	110	0	0	false	482	111	0.0	Upper Center	0.0
Shape Definition	10T	700	Rab7	 	110	0	0	false	479	247	0.0	Upper Center	0.0
Shape Definition	11T	700	25 kDa	 	110	0	0	false	8	265	0.0	Upper Center	0.0
Shape Definition	12T	700	35 kDa	 	110	0	0	false	8	222	0.0	Upper Center	0.0
Shape Definition	13T	700	40 kDa	 	110	0	0	false	8	182	0.0	Upper Center	0.0
Shape Definition	14T	700	55 kDa	 	110	0	0	false	13	146	0.0	Upper Center	0.0
Tag Type	Id	Channel	Name	Shape Version	Shape Type	Shape Quant Type	Pixel Area	Selected	Ref X	Ref Y	Rotation	Text Locn	Text Angle
Shape Boundary	1T	700	5	80	9	123	9	123	37	80	37	80	9
Shape Boundary	2T	700	5	137	10	167	10	167	38	137	38	137	10
Shape Boundary	3T	700	5	183	8	213	8	213	36	183	36	183	8
Shape Boundary	4T	700	5	226	5	264	5	264	33	226	33	226	5
Shape Boundary	5T	700	5	277	6	315	6	315	34	277	34	277	6
Shape Boundary	6T	700	5	322	7	360	7	360	35	322	35	322	7
Shape Boundary	7T	700	5	368	7	406	7	406	35	368	35	368	7
Shape Boundary	8T	700	5	418	7	456	7	456	35	418	35	418	7
Shape Boundary	9T	700	5	473	92	519	92	519	120	473	120	473	92
Shape Boundary	10T	700	5	470	228	522	228	522	256	470	256	470	228
Shape Boundary	11T	700	5	0	249	55	249	55	273	0	273	0	249
Shape Boundary	12T	700	5	0	206	55	206	55	230	0	230	0	206
Shape Boundary	13T	700	5	0	166	55	166	55	190	0	190	0	166
Shape Boundary	14T	700	5	5	130	60	130	60	154	5	154	5	130
Tag Type	Id	Channel	Description
Tag Type	Id	Channel	Total Raw Intensity	Mean	Std Dev	Min Intensity	Max Intensity	Max SNR	Signal	Integr Intensity	Auto Shape Backgnd Thresh	Background	Background Std Dev	PerCent Satur	mm Area	Mean SNR	Trim Mean	Trim Std Dev	Trim Background	Trim Backgnd Std Dev	Trim Signal	Median	Trim Median	Conc Standard	Conc Value	Auto Shape StdDev Mult	Auto Shape Search Limit
Tag Type	Id	Font Name	Font Style	Font Size	R Value	G Value	B Value	Text Type	Arrow Len	ChanName	Color Name
Text Font	1T	Dialog	0	14	1	1	1	500	5	700	BlueYellow
Text Font	2T	Dialog	0	14	1	1	1	500	5	700	BlueYellow
Text Font	3T	Dialog	0	14	1	1	1	500	5	700	BlueYellow
Text Font	4T	Dialog	0	14	1	1	1	500	5	700	BlueYellow
Text Font	5T	Dialog	0	14	1	1	1	500	5	700	BlueYellow
Text Font	6T	Dialog	0	14	1	1	1	500	5	700	BlueYellow
Text Font	7T	Dialog	0	14	1	1	1	500	5	700	BlueYellow
Text Font	8T	Dialog	0	14	1	1	1	500	5	700	BlueYellow
Text Font	9T	Dialog	0	14	1	1	1	500	5	700	BlueYellow
Text Font	10T	Dialog	0	14	1	1	1	500	5	700	BlueYellow
Text Font	11T	Dialog	0	12	1	1	1	500	5	700	BlueYellow
Text Font	12T	Dialog	0	12	1	1	1	500	5	700	BlueYellow
Text Font	13T	Dialog	0	12	1	1	1	500	5	700	BlueYellow
Text Font	14T	Dialog	0	12	1	1	1	500	5	700	BlueYellow
Tag Type	Id	Channel	Peak Location	Size	Lane Name	Lane Channel	Band Name
Tag Type	Id	Font Name	Font Style	Font Size	R Value	G Value	B Value	Text Type	Arrow Len	ChanName	Color Name
