# Supplementary material for: Continuous endosomes form functional subdomains and orchestrate rapid membrane trafficking in trypanosomes
Source: eLife. 2024 Apr 15;12:RP91194. doi: 10.7554/eLife.91194 (PMC11018342; doi:10.7554/eLife.91194)
Supplement: Figure 3—figure supplement 1—source data 1. [file elife-91194-fig3-figsupp1-data1.zip › 0003074_02/0003074_02_shape.txt]

Header	LI-COR Imager file
Version	1.0.0
Warning	WARNING! This file format is required for LI-COR Applications. DO NOT MODIFY DATA!
Type	_shape
Working Folder	C:\Users\Bierbaron\Fabian\Images\
Acq. Image Id	0003074_02
App Name	Image Studio Lite
..	 
Tag Type	Id	Channel	Name	Shape Version	Shape Type	Shape Quant Type	Pixel Area	Selected	Ref X	Ref Y	Rotation	Text Locn	Text Angle
Shape Definition	1T	700	2T1	 	110	0	0	false	130	74	0.0	Upper Center	0.0
Shape Definition	2T	700	t0	 	110	0	0	false	181	75	0.0	Upper Center	0.0
Shape Definition	3T	700	t9	 	110	0	0	false	224	78	0.0	Upper Center	0.0
Shape Definition	4T	700	t16	 	110	0	0	false	272	75	0.0	Upper Center	0.0
Shape Definition	5T	700	t24	 	110	0	0	false	325	77	0.0	Upper Center	0.0
Shape Definition	6T	700	t32	 	110	0	0	false	369	80	0.0	Upper Center	0.0
Shape Definition	7T	700	t48	 	110	0	0	false	410	73	0.0	Upper Center	0.0
Shape Definition	8T	700	Rab11	 	110	0	0	false	72	334	0.0	Upper Center	0.0
Shape Definition	9T	700	PFR	 	110	0	0	false	87	154	0.0	Upper Center	0.0
Shape Definition	10T	700	25 kDa	 	110	0	0	false	510	321	0.0	Upper Center	0.0
Shape Definition	11T	700	35 kDa	 	110	0	0	false	514	281	0.0	Upper Center	0.0
Shape Definition	12T	700	40 kDa	 	110	0	0	false	514	236	0.0	Upper Center	0.0
Shape Definition	13T	700	55 kDa	 	110	0	0	false	519	194	0.0	Upper Center	0.0
Tag Type	Id	Channel	Name	Shape Version	Shape Type	Shape Quant Type	Pixel Area	Selected	Ref X	Ref Y	Rotation	Text Locn	Text Angle
Shape Boundary	1T	700	5	121	55	164	55	164	83	121	83	121	55
Shape Boundary	2T	700	5	172	56	202	56	202	84	172	84	172	56
Shape Boundary	3T	700	5	215	59	245	59	245	87	215	87	215	59
Shape Boundary	4T	700	5	263	56	301	56	301	84	263	84	263	56
Shape Boundary	5T	700	5	316	58	354	58	354	86	316	86	316	58
Shape Boundary	6T	700	5	360	61	398	61	398	89	360	89	360	61
Shape Boundary	7T	700	5	401	54	439	54	439	82	401	82	401	54
Shape Boundary	8T	700	5	64	318	117	318	117	342	64	342	64	318
Shape Boundary	9T	700	5	79	138	119	138	119	162	79	162	79	138
Shape Boundary	10T	700	5	502	305	557	305	557	329	502	329	502	305
Shape Boundary	11T	700	5	506	265	561	265	561	289	506	289	506	265
Shape Boundary	12T	700	5	506	220	561	220	561	244	506	244	506	220
Shape Boundary	13T	700	5	511	178	566	178	566	202	511	202	511	178
Tag Type	Id	Channel	Description
Tag Type	Id	Channel	Total Raw Intensity	Mean	Std Dev	Min Intensity	Max Intensity	Max SNR	Signal	Integr Intensity	Auto Shape Backgnd Thresh	Background	Background Std Dev	PerCent Satur	mm Area	Mean SNR	Trim Mean	Trim Std Dev	Trim Background	Trim Backgnd Std Dev	Trim Signal	Median	Trim Median	Conc Standard	Conc Value	Auto Shape StdDev Mult	Auto Shape Search Limit
Tag Type	Id	Font Name	Font Style	Font Size	R Value	G Value	B Value	Text Type	Arrow Len	ChanName	Color Name
Text Font	1T	Dialog	0	14	1	1	1	500	5	700	BlueYellow
Text Font	2T	Dialog	0	14	1	1	1	500	5	700	BlueYellow
Text Font	3T	Dialog	0	14	1	1	1	500	5	700	BlueYellow
Text Font	4T	Dialog	0	14	1	1	1	500	5	700	BlueYellow
Text Font	5T	Dialog	0	14	1	1	1	500	5	700	BlueYellow
Text Font	6T	Dialog	0	14	1	1	1	500	5	700	BlueYellow
Text Font	7T	Dialog	0	14	1	1	1	500	5	700	BlueYellow
Text Font	8T	Dialog	0	12	1	1	1	500	5	700	BlueYellow
Text Font	9T	Dialog	0	12	1	1	1	500	5	700	BlueYellow
Text Font	10T	Dialog	0	12	1	1	1	500	5	700	BlueYellow
Text Font	11T	Dialog	0	12	1	1	1	500	5	700	BlueYellow
Text Font	12T	Dialog	0	12	1	1	1	500	5	700	BlueYellow
Text Font	13T	Dialog	0	12	1	1	1	500	5	700	BlueYellow
Tag Type	Id	Channel	Peak Location	Size	Lane Name	Lane Channel	Band Name
Tag Type	Id	Font Name	Font Style	Font Size	R Value	G Value	B Value	Text Type	Arrow Len	ChanName	Color Name
