# Supplementary material for: Continuous endosomes form functional subdomains and orchestrate rapid membrane trafficking in trypanosomes
Source: eLife. 2024 Apr 15;12:RP91194. doi: 10.7554/eLife.91194 (PMC11018342; doi:10.7554/eLife.91194)
Supplement: Figure 3—figure supplement 1—source data 1. [file elife-91194-fig3-figsupp1-data1.zip › 0003036_02/0003036_02_shape.txt]

Header	LI-COR Imager file
Version	1.0.0
Warning	WARNING! This file format is required for LI-COR Applications. DO NOT MODIFY DATA!
Type	_shape
Working Folder	C:\Users\Bierbaron\Fabian\Images\
Acq. Image Id	0003036_02
App Name	Image Studio Lite
..	 
Tag Type	Id	Channel	Name	Shape Version	Shape Type	Shape Quant Type	Pixel Area	Selected	Ref X	Ref Y	Rotation	Text Locn	Text Angle
Shape Definition	1T	700	2T1	 	110	0	0	false	160	23	0.0	Upper Center	0.0
Shape Definition	2T	700	t0	 	110	0	0	false	209	26	0.0	Upper Center	0.0
Shape Definition	3T	700	t9	 	110	0	0	false	252	26	0.0	Upper Center	0.0
Shape Definition	4T	700	t16	 	110	0	0	false	299	23	0.0	Upper Center	0.0
Shape Definition	5T	700	t24	 	110	0	0	false	346	24	0.0	Upper Center	0.0
Shape Definition	6T	700	t32	 	110	0	0	false	393	23	0.0	Upper Center	0.0
Shape Definition	7T	700	t48	 	110	0	0	false	440	20	0.0	Upper Center	0.0
Shape Definition	8T	700	PFR	 	110	0	0	false	493	129	0.0	Upper Center	0.0
Shape Definition	9T	700	Rab11	 	110	0	0	false	494	316	0.0	Upper Center	0.0
Shape Definition	10T	700	25 kDa	 	110	0	0	false	8	297	0.0	Upper Center	0.0
Shape Definition	11T	700	35 kDa	 	110	0	0	false	8	252	0.0	Upper Center	0.0
Shape Definition	12T	700	40 kDa	 	110	0	0	false	8	210	0.0	Upper Center	0.0
Shape Definition	13T	700	55 kDa	 	110	0	0	false	8	172	0.0	Upper Center	0.0
Tag Type	Id	Channel	Name	Shape Version	Shape Type	Shape Quant Type	Pixel Area	Selected	Ref X	Ref Y	Rotation	Text Locn	Text Angle
Shape Boundary	1T	700	5	151	4	194	4	194	32	151	32	151	4
Shape Boundary	2T	700	5	200	7	230	7	230	35	200	35	200	7
Shape Boundary	3T	700	5	243	7	273	7	273	35	243	35	243	7
Shape Boundary	4T	700	5	290	4	328	4	328	32	290	32	290	4
Shape Boundary	5T	700	5	337	5	375	5	375	33	337	33	337	5
Shape Boundary	6T	700	5	384	4	422	4	422	32	384	32	384	4
Shape Boundary	7T	700	5	431	1	469	1	469	29	431	29	431	1
Shape Boundary	8T	700	5	484	110	530	110	530	138	484	138	484	110
Shape Boundary	9T	700	5	485	297	545	297	545	325	485	325	485	297
Shape Boundary	10T	700	5	0	281	55	281	55	305	0	305	0	281
Shape Boundary	11T	700	5	0	236	55	236	55	260	0	260	0	236
Shape Boundary	12T	700	5	0	194	55	194	55	218	0	218	0	194
Shape Boundary	13T	700	5	0	156	55	156	55	180	0	180	0	156
Tag Type	Id	Channel	Description
Tag Type	Id	Channel	Total Raw Intensity	Mean	Std Dev	Min Intensity	Max Intensity	Max SNR	Signal	Integr Intensity	Auto Shape Backgnd Thresh	Background	Background Std Dev	PerCent Satur	mm Area	Mean SNR	Trim Mean	Trim Std Dev	Trim Background	Trim Backgnd Std Dev	Trim Signal	Median	Trim Median	Conc Standard	Conc Value	Auto Shape StdDev Mult	Auto Shape Search Limit
Tag Type	Id	Font Name	Font Style	Font Size	R Value	G Value	B Value	Text Type	Arrow Len	ChanName	Color Name
Text Font	1T	Dialog	0	14	1	1	1	500	5	700	BlueYellow
Text Font	2T	Dialog	0	14	1	1	1	500	5	700	BlueYellow
Text Font	3T	Dialog	0	14	1	1	1	500	5	700	BlueYellow
Text Font	4T	Dialog	0	14	1	1	1	500	5	700	BlueYellow
Text Font	5T	Dialog	0	14	1	1	1	500	5	700	BlueYellow
Text Font	6T	Dialog	0	14	1	1	1	500	5	700	BlueYellow
Text Font	7T	Dialog	0	14	1	1	1	500	5	700	BlueYellow
Text Font	8T	Dialog	0	14	1	1	1	500	5	700	BlueYellow
Text Font	9T	Dialog	0	14	1	1	1	500	5	700	BlueYellow
Text Font	10T	Dialog	0	12	1	1	1	500	5	700	BlueYellow
Text Font	11T	Dialog	0	12	1	1	1	500	5	700	BlueYellow
Text Font	12T	Dialog	0	12	1	1	1	500	5	700	BlueYellow
Text Font	13T	Dialog	0	12	1	1	1	500	5	700	BlueYellow
Tag Type	Id	Channel	Peak Location	Size	Lane Name	Lane Channel	Band Name
Tag Type	Id	Font Name	Font Style	Font Size	R Value	G Value	B Value	Text Type	Arrow Len	ChanName	Color Name
