# Supplementary material for: Continuous endosomes form functional subdomains and orchestrate rapid membrane trafficking in trypanosomes
Source: eLife. 2024 Apr 15;12:RP91194. doi: 10.7554/eLife.91194 (PMC11018342; doi:10.7554/eLife.91194)
Supplement: Figure 3—figure supplement 1—source data 2. [file elife-91194-fig3-figsupp1-data2.zip]

Archive with 6 entries (6 files):
- anti-Rab11 rb.png
- anti-Rab5A rat2.png
- anti-Rab11 gp.png
- anti-Rab5A rat1.png
- anti-Rab5A rb.png
- anti-Rab7 gp.png
