# Supplementary material for: Continuous endosomes form functional subdomains and orchestrate rapid membrane trafficking in trypanosomes
Source: eLife. 2024 Apr 15;12:RP91194. doi: 10.7554/eLife.91194 (PMC11018342; doi:10.7554/eLife.91194)
Supplement: Figure 4—source data 1. [file elife-91194-fig4-data1.zip]

Archive with 12 entries (12 files):
- F.jpg
- F.tif
- G.jpg
- G.tif
- B.jpg
- B.tif
- C.jpg
- C.tif
- D.jpg
- D.tif
- E.jpg
- E.tif
